# Supplementary material for: Wetland-to-Meadow Transition Alters Soil Microbial Networks and Stability in the Sanjiangyuan Region
Source: Microorganisms. 2025 May 29;13(6):1263. doi: 10.3390/microorganisms13061263 (PMC12195434; doi:10.3390/microorganisms13061263)
Supplement: Supplementary file 1 [file microorganisms-13-01263-s001.zip]

Archive with 1 entries (1 files):
- microorganisms-3607901-supplementary.pdf
